# Supplementary material for: Molecular characterization of highly prevalent Escherichia coli and Escherichia marmotae resistant to extended-spectrum cephalosporins in European starlings (Sturnus vulgaris) in Tunisia
Source: Microbiol Spectr. 2023 Sep 29;11(5):e02220-23. doi: 10.1128/spectrum.02220-23 (PMC10581222; doi:10.1128/spectrum.02220-23)
Supplement: Table S1 — List and characteristics of all E. coli and E. marmotae strains. [file spectrum.02220-23-s0002.xlsx]

## Sheet: Feuil1
Table S1: list and characteristics of all E. coli and E. marmotae strains
Strain Informations		Sampling informations			Genotyping					Resistance genes													Genetic determinant		Virulence genes
Strain	Infobacter	Sampling Date	City of origin	Bird no.	Bacterial Species	Sequence_type	Serotype	Phylogeny	Phenotype	ESBL gene	pAmpC gene	Penicillins	Colistin	Tetracycline	Sulfonamides	Trimethoprim	Phenicols	Aminoglycosides	Quinolones	Macrolides	Fosfomycin	Desinfectant	Plasmid content	Genetic determinant carrying the ESBL/AmpC gene	afaA	afaB	afaD	air	chuA	eilA	fyuA	hra	iha	irp2	iss	iucC	iutA	kpsE	kpsMII	kpsMII_K23	kpsMII_K52	kpsMII_K5	nfaE	papC	papA_F43	sat	senB	sitA	terC
E29	60295	2022-01-08	Gabès-Tunisia	29	Escherichia coli	1177	O1:H15	D	ESBL	blaCTX-M-15	−	blaTEM-1B	−	tet(A)	sul1, sul2	dfrA17	−	aadA5, aph(6)-Id, aph(3'')-Ib, aac(3)-Iid	−	mdf(A), mph(A)	−	sitABCD, qacE	Col(MG828), Col156, IncFIB(AP001918), IncFII(29), IncX1, IncY	chromosome	+	+	+	+	+	+	+	+	+	+	+	+	+	+	-	-	-	+	+	-	+	+	+	+	+
E31	60277	2022-01-08	Gabès-Tunisia	31	Escherichia marmotae	133	O4:H56	cladeV	ESBL	blaCTX-M-14	−	−	−	−	−	−	−	aph(6)-Id, aph(3'')-Ib	−	−	fosA3	−	IncFIB(AP001918), IncFII(pCoo), IncFII(pHN7A8), IncHI2, IncHI2A	IncHI2 - pST3
E35	60278	2022-01-08	Gabès-Tunisia	35	Escherichia marmotae	133	O4:H56	cladeV	ESBL	blaCTX-M-14	−	−	−	−	−	−	−	aph(6)-Id, aph(3'')-Ib	−	−	fosA3	−	IncFIB(AP001918), IncFII(pCoo), IncFII(pHN7A8), IncHI2, IncHI2A	IncHI2 - pST3
E37	60279	2022-01-08	Gabès-Tunisia	37	Escherichia marmotae	133	O4:H56	cladeV	ESBL	blaCTX-M-14	−	−	−	−	−	−	−	aph(6)-Id, aph(3'')-Ib	−	−	fosA3	−	IncFIB(AP001918), IncFII(pCoo), IncFII(pHN7A8), IncHI2, IncHI2A	IncHI2 - pST3
E59 A	60297	2022-01-08	Gabès-Tunisia	59	Escherichia marmotae	133	O4:H56	cladeV	ESBL	blaCTX-M-14	−	−	−	−	−	−	−	aph(6)-Id, aph(3'')-Ib	−	−	fosA3	−	IncFIB(AP001918), IncFII(pCoo), IncFII(pHN7A8), IncHI2, IncHI2A	IncHI2 - pST3
E71	60299	2022-01-08	Gabès-Tunisia	71	Escherichia marmotae	133	O4:H56	cladeV	ESBL	blaCTX-M-14	−	−	−	−	−	−	−	aph(6)-Id, aph(3'')-Ib	−	−	fosA3	−	IncFIB(AP001918), IncFII(pCoo), IncFII(pHN7A8), IncHI2, IncHI2A	IncHI2 - pST3
E83B	60300	2022-01-08	Gabès-Tunisia	83	Escherichia marmotae	133	O4:H56	cladeV	ESBL	blaCTX-M-14	−	−	−	−	−	−	−	aph(6)-Id, aph(3'')-Ib	−	−	fosA3	−	IncFIB(AP001918), IncFII(pCoo), IncFII(pHN7A8), IncHI2, IncHI2A	IncHI2 - pST3
E83R	60280	2022-01-08	Gabès-Tunisia	83	Escherichia coli	38	O51:H15	D	ESBL	blaCTX-M-1	−	blaTEM-1B	mcr-1 (truncated)	tet(A)	−	dfrA1	catA1	aadA1	−	mdf(A), mph(B)	−	sitABCD	Col(MG828), IncFII(29), IncHI2, IncHI2A, IncI1-I(Alpha), IncX1	IncHI2 - pST4	-	-	-	+	+	+	-	+	-	-	+	-	-	-	-	-	-	-	-	-	-	-	-	+	+
E94R	60282	2022-01-08	Gabès-Tunisia	94	Escherichia coli	1177	O1:H15	D	ESBL	blaCTX-M-15	−	blaTEM-1B	−	tet(A)	sul1, sul2	dfrA17	−	aadA5, aph(6)-Id, aph(3'')-Ib, aac(3)-IId	−	mdf(A), mph(A)	−	sitABCD, qacE	Col(MG828), IncFII(29), IncHI2, IncHI2A, IncI1-I(Alpha), IncX1	chromosome	+	+	+	+	+	+	+	+	+	+	+	+	+	+	-	-	-	+	+	-	+	+	+	+	+
E95 A	60301	2022-01-08	Gabès-Tunisia	95	Escherichia marmotae	133	O4:H56	cladeV	ESBL	blaCTX-M-14	−	−	−	−	−	−	−	aph(6)-Id, aph(3'')-Ib	−	−	fosA3	−	IncFIB(AP001918), IncFII(pCoo), IncFII(pHN7A8), IncHI2, IncHI2A	IncHI2 - pST3
E96	60313	2022-01-08	Gabès-Tunisia	96	Escherichia marmotae	133	O4:H56	cladeV	ESBL	blaCTX-M-14	−	−	−	−	−	−	−	aph(6)-Id, aph(3'')-Ib	−	−	fosA3	−	Col440I, ColRNAI, IncFII(pCoo), IncHI2, IncHI2A, IncI1-I(Alpha)	IncHI2 - pST3	-	-	-	-	+	-	+	+	-	+	+	-	-	+	-	-	-	+	-	-	-	-	-	-	+
E115	60314	2022-02-05	Bizerte- Tunisia	115	Escherichia marmotae	133	O4:H56	cladeV	ESBL	blaCTX-M-14	blaCMY-2	−	−	−	−	−	−	aph(6)-Id, aph(3'')-Ib	−	−	fosA3	−	Col156, Col440I, ColRNAI, IncFII(pCoo), IncHI2, IncHI2A (ST3), IncI1-I(Alpha)	IncHI2 - pST3 (blaCTX-M-14) / undetermined (blaCMY-2)	-	-	-	-	+	-	+	+	-	+	+	-	-	+	-	-	-	+	-	+	-	-	-	-	+
E118	60283	2022-02-05	Bizerte- Tunisia	118	Escherichia coli	126	ND:H5	B2	ESBL	blaCTX-M-14	−	−	−	−	−	−	−	aph(6)-Id, aph(3'')-Ib	−	mdf(A)	fosA3	sitABCD	IncFIB(AP001918), IncFIC(FII), IncHI2, IncHI2A	IncHI2 - pST3	-	-	-	-	+	-	+	-	-	+	+	-	-	+	-	+	-	-	-	+	-	-	-	+	+
E119	60284	2022-02-05	Bizerte- Tunisia	119	Escherichia coli	126	ND:H5	B2	ESBL	blaCTX-M-14	−	−	−	−	−	−	−	aph(6)-Id, aph(3'')-Ib	−	mdf(A)	fosA3	sitABCD	IncFIB(AP001918), IncFIC(FII), IncHI2, IncHI2A, IncY	IncHI2 - pST3	-	-	-	-	+	-	+	-	-	+	+	-	-	+	-	+	-	-	-	+	-	-	-	+	+
E176	60315	2022-02-11	Zaghouan-Tunisia	176	Escherichia coli	206	ND:H5/ND:H55	A	ESBL	blaCTX-M-27	−	−	−	tet(A)	sul3	dfrA1	floR	aadA1, aph(6)-Id, aph(3'')-Ib	−	mdf(A)	−	−	Col(MG828), Col440I, ColRNAI, IncFIB(K), IncX1 (no IncF)	chromosome	-	-	-	-	-	-	-	+	-	-	-	-	-	-	-	-	-	-	-	-	-	-	-	-	+
E177	60303	2022-02-11	Zaghouan-Tunisia	177	Escherichia marmotae	Unknown	O4:H56	cladeV	ESBL	blaCTX-M-14	−	−	−	−	−	−	−	aph(6)-Id, aph(3'')-Ib	−	−	fosA3	−	IncFIB(AP001918), IncFIB(H89-PhagePlasmid), IncFIC(FII), IncFII, IncFII(pCoo), IncHI2, IncHI2A	IncHI2 - pST3	-	-	-	-	+	-	-	-	-	-	+	-	-	+	-	-	+	-	-	+	-	-	-	-	+
E178	60304	2022-02-11	Zaghouan-Tunisia	178	Escherichia coli	155	O116:H25	B1	ESBL	blaCTX-M-27	−	−	−	tet(A)	sul2	−	−	aph(6)-Id, aph(3'')-Ib	−	mdf(A)	−	−	IncFIB(AP001918), IncFII	IncF - F2:A-:B10	-	-	-	-	-	-	-	-	-	-	-	-	-	-	-	-	-	-	-	-	-	-	-	-	+
E179	60316	2022-02-11	Zaghouan-Tunisia	179	Escherichia coli	5451	ND:H19	D	AmpC	−	blaCMY-62	−	−	−	−	−	−	−	−	mdf(A)	−	sitABCD	IncI1-I(Alpha), IncY	IncI1 - ND (-/29/15/11/3)	-	-	-	+	+	+	-	-	-	-	-	-	-		-	-	-	-	-	-	-	-	-	+	+
E181	60326	2022-02-11	Zaghouan-Tunisia	181	Escherichia marmotae	133	O4:H56	cladeV	AmpC	−	blaCMY-2	−	−	−	−	−	−	−	−	−	−	sitABCD	Col156, ColRNAI, IncFIC(FII), IncI1-I(Alpha)	IncI1 - ND (12*/29/15/11/3)	-	-	-	-	+		+	+	-	+	-	-	-	+	-	-	-	+	-	+	-	-	-	+	+
E182	60305	2022-02-11	Zaghouan-Tunisia	182	Escherichia coli	5451	ND:H19	D	ESBL	blaCTX-M-27	−	−	−	tet(A)	sul2	−	−	aph(6)-Id, aph(3'')-Ib	−	mdf(A)	−	sitABCD	IncFIB(AP001918), IncFII	IncF - F2:A-:B10	-	-	-	+	+	+	-	-	-	-	-	-	-		-	-	-	-	-	-	-	-	-	+	+
E183	60285	2022-02-11	Zaghouan-Tunisia	183	Escherichia coli	5584	O4:H56	Clade I	ESBL	blaCTX-M-15	−	blaTEM-1B	−	tet(A)	sul2	−	−	aph(6)-Id, aph(3'')-Ib	qnrS1	mdf(A)	−	−		chromosome	-	-	-	+	-	+	-	-	-	-	-	-	-	+	+	-	-	-	-	-	-	-	-	-	+
E186	60286	2022-02-11	Zaghouan-Tunisia	186	Escherichia coli	4406	ND:H45	B2*	AmpC	−	blaCMY-2	−	−	−	−	−	−	−	−	mdf(A)	−	sitABCD	IncFIB(H89-PhagePlasmid), IncI1-I(Alpha)	chromosome	-	-	-	-	+	-	-	-	-	-	-	-	-			-	-	-	-	-	-	-	-	+	+
E187	60317	2022-02-11	Zaghouan-Tunisia	187	Escherichia coli	973	O11:H15	D	AmpC	−	blaCMY-2	−	−	−	−	−	−	−	−	mdf(A)	−	−	IncI1-I(Alpha)	IncI1 - ND (-/29/15/11/3)	-	-	-	+	+	+	-	-	-	-	+	-	-	+	+	-	-	-	-	-	-	-	-	-	+
E188R	60287	2022-02-11	Zaghouan-Tunisia	188	Escherichia coli	2973	ND:H16	A*	AmpC	−	blaCMY-2	−	−	−	−	−	−	−	−	mdf(A)	−	sitABCD	IncI1-I(Alpha)	IncI1 - ND (-/29/15/11/3)	-	-	-	-	-	-	-	-	-	-	+	-	-	-	-	-	-	-	-	-	-	-	-	-	+
E191R	60288	2022-02-11	Zaghouan-Tunisia	191	Escherichia marmotae	133	O4:H56	cladeV	AmpC	−	blaCMY-2	−	−	−	−	−	−	−	−	−	−	−	Col156, ColRNAI, IncFIC(FII), IncI1-I(Alpha)	IncI1 - ND (12*/29/15/11/3)	-	-	-	-	+	-	+	+	-	+	-	-	-	+	-	-	-	+	-	+	-	-	-	+	+
E192	60289	2022-02-11	Zaghouan-Tunisia	192	Escherichia coli	Unknown	ND:H38	B1	ESBL	blaCTX-M-14	blaCMY-2	−	−	−	−	−	−	aph(6)-Id, aph(3'')-Ib	−	mdf(A)	fosA3	−	IncFIA, IncFIB(AP001918), IncFIC(FII), IncHI2, IncHI2A, IncI1-I(Alpha)	IncHI2 - pST3 (blaCTX-M-14) / IncI1 ND (-/29/15/11/3)blaCMY-2)	-	-	-	-	-	-	-	+	-	-	-	-	-	-	-	-	-	-	-	-	-	-	-	-	+
E193	60318	2022-02-11	Zaghouan-Tunisia	193	Escherichia coli	2313	ND:H7	B1	AmpC	−	blaCMY-2	−	−	−	−	−	−	−	−	mdf(A)	−	−	IncI1-I(Alpha)	IncI1 - ND (-/29/15/11/3)	-	-	-	-	-	-	-	-	-	-	-	-	-	-	-	-	-	-	-	-	-	-	-	-	+
E196 A	60327	2022-02-11	Zaghouan-Tunisia	196	Escherichia coli	8371	O92:H45	D	AmpC	−	blaCMY-2	−	−	−	−	−	−	−	−	mdf(A)	−	sitABCD	IncFIB(AP001918), IncFII, IncFII(pHN7A8), IncI1-I(Alpha), IncX1	IncI1 - ND (-/29/15/11/3)	-	-	-	+	+	+	-	-	-	-	+	-	-	-	-	-	-	-	-	-	-	-	-	-	-
E197	60306	2022-02-11	Zaghouan-Tunisia	197	Escherichia marmotae	Unknown	Unknown	cladeV	ESBL	blaCTX-M-14	−	−	−	−	−	−	−	aph(6)-Id, aph(3'')-Ib	−	−	fosA3	−	IncFIB(AP001918), IncFIB(H89-PhagePlasmid), IncFIC(FII), IncFII, IncFII(pCoo), IncHI2, IncHI2A	IncHI2 - pST3	-	-	-	-	+	-	-	-	-	-	+	-	-	+	-	-	+	-	-	+	-	-	-	-	+
E201	60329	2022-02-11	Zaghouan-Tunisia	201	Escherichia marmotae	133	O4:H56	cladeV	AmpC	−	blaCMY-2	−	−	−	−	−	−	−	−	−	−	sitABCD	Col156, ColRNAI, IncFIC(FII), IncI1-I(Alpha)	IncI1 - ND (12*/29/15/11/3)	-	-	-	-	+	-	+	+	-	+	-	-	-	+	-	-	-	+	-	+	-	-	-	+	+
E204 A	60307	2022-02-11	Zaghouan-Tunisia	204	Escherichia coli	174	ND:H34	D	AmpC	−	blaCMY-2	−	−	−	−	−	−	−	−	mdf(A)	−	−	IncFII(pHN7A8), IncI(Gamma), IncI1-I(Alpha)	IncI1-ND (-/29/15/3/3) + chromosome	-	-	-	-	+	-	-	-	-	-	-	-	-	-	-	-	-	-	-	-	-	-	-	-	-
E205 A	60290	2022-02-11	Zaghouan-Tunisia	205	Escherichia coli	2074	O163:H9	E	AmpC	−	blaCMY-2	−	−	−	−	−	−	−	−	mdf(A)	−	−	IncI1-I(Alpha)	IncI1 - ND (-/29/15/11/3)	-	-	-	-	+	+	-	-	-	-	-	-	-	-	-	-	-	-	-	-	-	-	-	-	+
E205 B	60291	2022-02-11	Zaghouan-Tunisia	205	Escherichia coli	1722	O1:H25	F	AmpC	−	blaCMY-2	−	−	−	−	−	−	−	−	mdf(A)	−	−	IncFII(pHN7A8), IncI1-I(Alpha), pEC4115	IncI1 - ND (-/29/15/11/3)	-	-	-	+	+	+	-	-	-	-	-	-	-	+	-	-	-	-	-	-	-	-	-	-	+
E207	60309	2022-02-11	Zaghouan-Tunisia	207	Escherichia marmotae	133	O4:H56	cladeV	AmpC	−	blaCMY-2	−	−	−	−	−	−	−	−	−	−	sitABCD	Col156, ColRNAI, IncFIC(FII), IncI1-I(Alpha)	IncI1 - ND (12*/29/15/11/3)	-	-	-	-	+	-	+	+	-	+	-	-	-	+	-	-	-	+	-	+	-	-	-	+	+
E209	60319	2022-02-11	Zaghouan-Tunisia	209	Escherichia coli	973	O11:H15	D	AmpC	−	blaCMY-2	−	−	−	−	−	−	−	−	mdf(A)	−	−	IncI1-I(Alpha)	IncI1 - ND (-/29/15/11/3)	-	-	-	+	+	+	-	-	-	-	+	-	-	+	+	-	-	-	-	-	-	-	-	-	+
E210	60310	2022-02-11	Zaghouan-Tunisia	210	Escherichia coli	Unknown	ND:H38	B1	AmpC	−	blaCMY-2	−	−	−	−	−	−	−	−	mdf(A)	−	−	IncI1-I(Alpha), IncFIA, IncFIB(AP001918), IncFIC(FII)	IncI1 - ND (-/29/15/11/3)	-	-	-	-	-	-	-	+	-	-	-	-	-	-	-	-	-	-	-	-	-	-	-	-	+
E212R	60292	2022-02-11	Zaghouan-Tunisia	212	Escherichia coli	162	O8:H19	B1	AmpC	−	blaCMY-2	−	−	−	−	−	−	−	−	mdf(A)	−	−	IncFII(pHN7A8), IncI1-I(Alpha)	IncI1 - ND (-/29/15/11/3)	-	-	-	-	-	-	-	-	-	-	-	-	-	-	-	-	-	-	-	-	-	-	-	-	+
E213	60320	2022-02-11	Zaghouan-Tunisia	213	Escherichia coli	1001	O40:H2/O8:H2	B1	AmpC	−	blaCMY-2	−	−	−	−	−	−	−	−	mdf(A)	−	sitABCD	Col(pHAD28), IncI1-I(Alpha)	chromosome	-	-	-	-	-	-	-	-	-	-	-	-	-	-	-	-	-	-	-	-	-	-	-	+	+
E214	60311	2022-02-11	Zaghouan-Tunisia	214	Escherichia marmotae	133	O4:H56	CladeV	AmpC	−	blaCMY-2	−	−	−	−	−	−	−	−	−	−	sitABCD	Col156, ColRNAI, IncFIC(FII), IncI1-I(Alpha)	IncI1 - ND (12*/29/15/11/3)	-	-	-	-	+	-	+	+	-	+	-	-	-	+	-	-	-	+	-	+	-	-	-	-	+
E216	60312	2022-02-11	Zaghouan-Tunisia	216	Escherichia coli	1598	O9/O9a*:H4	A	ESBL	blaCTX-M-15	−	blaTEM-1B	−	tet(A)	sul1, sul2	dfrA17	−	aadA5, aph(6)-Id, aph(3'')-Ib	−	mdf(A), mph(A),erm(B)	−	sitABCD, qacE	Col(BS512), Col(MG828), Col156, IncFIA, IncFIB(AP001918), IncFII, IncFII(pRSB107), IncI1-I(Alpha), IncR, IncX1	undetermined	-	-	-	-	-	-	+	-	-	+	+	-	-	-	-	-	-	-	-	-	-	-	-	+	+
E218	60321	2022-02-11	Zaghouan-Tunisia	218	Escherichia coli	2144	O84:H14	B1	AmpC	−	blaCMY-2	−	−	−	−	−	−	−	−	mdf(A)	−	−	Col440I, IncI1-I(Alpha)	IncI1 - ND (-/29/15/11/3)	-	-	-	-	-	-	-	-	-	-	+	-	-	-	-	-	-	-	-	-	-	-	-	-	+
E219	60293	2022-02-11	Zaghouan-Tunisia	219	Escherichia coli	162	O8:H19	B1	AmpC	−	blaCMY-2	−	−	−	−	−	−	−	−	mdf(A)	−	−	IncFII(pHN7A8), IncI1-I(Alpha)	IncI1 - ND (-/29/15/11/3)	-	-	-	-	-	-	-	-	-	-	-	-	-	-	-	-	-	-	-	-	-	-	-	-	+
E224	60294	2022-02-11	Zaghouan-Tunisia	224	Escherichia coli	5451	ND:H19	D	ESBL	blaCTX-M-27	−	−	−	tet(A)	sul2	−	−	aph(6)-Id, aph(3'')-Ib	−	mdf(A)	−	sitABCD	IncFIB(AP001918), IncFII ,IncY	IncF - F2:A-:B10	-	-	-	+	+	+	-	-	-	-	-	-	-	-	-	-	-	-	-	-	-	-	-	+	+
	corresponds to isolates that have been long-read sequenced
					* The Clermont phylogroup doesn't match the mash closest neighbor's group!
					This could indicate a mutation affecting the binding of a prime
[truncated: 48 more columns]
