# Supplementary material for: Molecular characterization of highly prevalent Escherichia coli and Escherichia marmotae resistant to extended-spectrum cephalosporins in European starlings (Sturnus vulgaris) in Tunisia
Source: Microbiol Spectr. 2023 Sep 29;11(5):e02220-23. doi: 10.1128/spectrum.02220-23 (PMC10581222; doi:10.1128/spectrum.02220-23)
Supplement: Table S2 — SNP distances between all E. coli and E. marmotae isolates. [file spectrum.02220-23-s0003.xlsx]

## Sheet: Feuil1
Table S2: SNP distances between all E. coli and E. marmotae isolates
snp-dists 0.7.0	City of origin	Bacterial Species	Sequence_type	ESBL gene	pAmpC gene	60277	60278	60279	60280	60282	60283	60284	60285	60286	60287	60288	60289	60290	60291	60292	60293	60294	60295	60297	60299	60300	60301	60303	60304	60305	60306	60307	60309	60310	60311	60312	60313	60314	60315	60316	60317	60318	60319	60320	60321	60326	60327	60329
60277	Gabès-Tunisia	Escherichia marmotae	133	blaCTX-M-14	−	0	1	1	226680	221091	228454	228446	244429	234892	204981	193	215891	234924	230694	208366	208366	230384	221096	4	2	2	2	6996	202553	230385	6996	232402	198	215891	193	222662	42	42	226278	230377	232056	204775	232051	208215	205794	196	229149	196
60278	Gabès-Tunisia	Escherichia marmotae	133	blaCTX-M-14	−	1	0	0	226669	221081	228444	228436	244422	234881	204975	192	215879	234919	230689	208360	208360	230378	221091	1	1	1	1	6995	202546	230379	6995	232397	195	215879	192	222657	39	39	226274	230371	232050	204769	232045	208208	205788	193	229144	193
60279	Gabès-Tunisia	Escherichia marmotae	133	blaCTX-M-14	−	1	0	0	226678	221089	228452	228444	244427	234890	204979	192	215889	234922	230692	208364	208364	230382	221094	1	1	1	1	6995	202551	230383	6995	232400	195	215889	192	222660	39	39	226277	230375	232054	204773	232049	208213	205792	193	229147	193
60280	Gabès-Tunisia	Escherichia coli	38	blaCTX-M-1	−	226680	226669	226678	0	203	58297	58295	82219	48455	44956	226807	47288	53247	46540	45302	45302	33243	202	226665	226533	226680	226645	227102	44208	33242	227106	44849	226803	47291	226758	50363	226638	226639	50907	33238	36180	44883	36185	45604	45082	226808	32697	226819
60282	Gabès-Tunisia	Escherichia coli	1177	blaCTX-M-15	−	221091	221081	221089	203	0	56848	56848	80492	47317	43892	221180	46166	51948	45106	44252	44252	32427	1	221076	220944	221091	221056	221593	43160	32426	221597	43696	221175	46169	221131	49118	221049	221050	49628	32422	35106	43837	35111	44544	44059	221181	31946	221192
60283	Bizerte- Tunisia	Escherichia coli	126	blaCTX-M-14	−	228454	228444	228452	58297	56848	0	0	90897	57479	51940	228577	55053	61574	52455	52871	52871	59595	56853	228439	228307	228454	228420	228832	51032	59595	228836	50161	228572	55057	228523	58035	228414	228415	58584	59597	60001	51808	60000	52800	52327	228578	59095	228589
60284	Bizerte- Tunisia	Escherichia coli	126	blaCTX-M-14	−	228446	228436	228444	58295	56848	0	0	90892	57479	51940	228569	55053	61574	52455	52871	52871	59593	56853	228431	228299	228446	228412	228825	51032	59593	228829	50159	228564	55057	228515	58035	228406	228407	58584	59595	59998	51808	59997	52800	52327	228570	59093	228581
60285	Zaghouan-Tunisia	Escherichia coli	5584	blaCTX-M-15	−	244429	244422	244427	82219	80492	90897	90892	0	86281	77470	244528	81936	91549	84601	78791	78791	83729	80500	244414	244290	244429	244395	244816	76175	83728	244819	86523	244521	81941	244477	86521	244394	244395	86956	83728	84835	77199	84832	78522	77718	244529	83329	244541
60286	Zaghouan-Tunisia	Escherichia coli	4406	−	blaCMY-2	234892	234881	234890	48455	47317	57479	57479	86281	0	50833	235005	53646	60520	55120	51506	51506	49369	47322	234879	234751	234892	234861	235400	49788	49367	235403	53049	235002	53651	234952	56889	234854	234855	57207	49365	48783	50581	48781	51183	50909	235006	48628	235017
60287	Zaghouan-Tunisia	Escherichia coli	2973	−	blaCMY-2	204981	204975	204979	44956	43892	51940	51940	77470	50833	0	204902	11076	33283	47456	9908	9908	45045	43899	204966	204840	204981	204950	205249	10230	45045	205253	47876	204885	11080	204852	23176	204962	204963	23146	45042	45750	10016	45753	10006	9641	204903	45519	204903
60288	Zaghouan-Tunisia	Escherichia marmotae	133	−	blaCMY-2	193	192	192	226807	221180	228577	228569	244528	235005	204902	0	215833	235030	230862	208291	208291	230481	221190	195	193	193	193	7063	202478	230482	7063	232522	5	215833	0	222765	203	203	226377	230474	232152	204703	232147	208137	205720	3	229195	3
60289	Zaghouan-Tunisia	Escherichia coli	Unknown	blaCTX-M-14	blaCMY-2	215891	215879	215889	47288	46166	55053	55053	81936	53646	11076	215833	0	35532	50462	10184	10184	47520	46171	215877	215745	215891	215858	216137	10313	47519	216141	50731	215819	0	215783	24074	215841	215842	24177	47516	48254	11033	48257	9874	10965	215834	48187	215834
60290	Zaghouan-Tunisia	Escherichia coli	2074	−	blaCMY-2	234924	234919	234922	53247	51948	61574	61574	91549	60520	33283	235030	35532	0	56791	33797	33797	53896	51948	234909	234779	234922	234895	235299	32714	53895	235302	57284	235026	35536	234979	35402	234878	234879	36699	53897	54865	32994	54865	33985	33437	235031	54112	235042
60291	Zaghouan-Tunisia	Escherichia coli	1722	−	blaCMY-2	230694	230689	230692	46540	45106	52455	52455	84601	55120	47456	230862	50462	56791	0	48216	48216	48144	45112	230679	230556	230694	230667	231146	46649	48144	231151	47142	230857	50468	230811	53288	230668	230669	54076	48143	48932	47334	48930	48259	47829	230862	47504	230874
60292	Zaghouan-Tunisia	Escherichia coli	162	−	blaCMY-2	208366	208360	208364	45302	44252	52871	52871	78791	51506	9908	208291	10184	33797	48216	0	0	45656	44259	208351	208225	208366	208335	208610	10043	45656	208614	48681	208275	10185	208241	23407	208320	208321	23602	45654	46171	9852	46173	9728	10164	208292	46099	208292
60293	Zaghouan-Tunisia	Escherichia coli	162	−	blaCMY-2	208366	208360	208364	45302	44252	52871	52871	78791	51506	9908	208291	10184	33797	48216	0	0	45656	44259	208351	208225	208366	208335	208610	10043	45656	208614	48681	208275	10185	208241	23408	208320	208321	23602	45654	46171	9852	46173	9728	10164	208292	46099	208292
60294	Zaghouan-Tunisia	Escherichia coli	5451	blaCTX-M-27	−	230384	230378	230382	33243	32427	59595	59593	83729	49369	45045	230481	47520	53896	48144	45656	45656	0	32431	230369	230242	230384	230351	230800	44242	0	230804	46229	230476	47525	230431	50643	230349	230350	51338	17	37738	45045	37741	45422	45261	230482	34286	230493
60295	Gabès-Tunisia	Escherichia coli	1177	blaCTX-M-15	−	221096	221091	221094	202	1	56853	56853	80500	47322	43899	221190	46171	51948	45112	44259	44259	32431	0	221081	220954	221096	221066	221603	43167	32430	221607	43701	221185	46174	221141	49125	221059	221060	49635	32426	35111	43841	35116	44551	44064	221191	31952	221202
60297	Gabès-Tunisia	Escherichia marmotae	133	blaCTX-M-14	−	4	1	1	226665	221076	228439	228431	244414	234879	204966	195	215877	234909	230679	208351	208351	230369	221081	0	4	4	4	6996	202539	230370	6996	232387	196	215877	195	222648	40	40	226265	230362	232041	204761	232036	208201	205780	194	229134	194
60299	Gabès-Tunisia	Escherichia marmotae	133	blaCTX-M-14	−	2	1	1	226533	220944	228307	228299	244290	234751	204840	193	215745	234779	230556	208225	208225	230242	220954	4	0	2	2	6993	202412	230243	6993	232263	198	215745	193	222524	42	42	226140	230235	231911	204635	231906	208075	205653	196	229009	196
60300	Gabès-Tunisia	Escherichia marmotae	133	blaCTX-M-14	−	2	1	1	226680	221091	228454	228446	244429	234892	204981	193	215891	234922	230694	208366	208366	230384	221096	4	2	0	2	6996	202553	230385	6996	232402	198	215891	193	222662	42	42	226279	230377	232056	204775	232051	208215	205794	196	229149	196
60301	Gabès-Tunisia	Escherichia marmotae	133	blaCTX-M-14	−	2	1	1	226645	221056	228420	228412	244395	234861	204950	193	215858	234895	230667	208335	208335	230351	221066	4	2	2	0	6996	202525	230352	6996	232372	197	215858	193	222634	42	42	226251	230344	232024	204746	232019	208185	205766	196	229119	196
60303	Zaghouan-Tunisia	Escherichia marmotae	Unknown	blaCTX-M-14	−	6996	6995	6995	227102	221593	228832	228825	244816	235400	205249	7063	216137	235299	231146	208610	208610	230800	221603	6996	6993	6996	6996	0	202814	230801	0	232809	7066	216137	7063	223052	6998	6998	226677	230791	232498	205061	232496	208462	206023	7064	229544	7064
60304	Zaghouan-Tunisia	Escherichia coli	155	blaCTX-M-27	−	202553	202546	202551	44208	43160	51032	51032	76175	49788	10230	202478	10313	32714	46649	10043	10043	44242	43167	202539	202412	202553	202525	202814	0	44241	202818	46918	202463	10314	202427	22877	202525	202526	23004	44237	44840	10489	44842	9949	10568	202479	44692	202479
60305	Zaghouan-Tunisia	Escherichia coli	5451	blaCTX-M-27	−	230385	230379	230383	33242	32426	59595	59593	83728	49367	45045	230482	47519	53895	48144	45656	45656	0	32430	230370	230243	230385	230352	230801	44241	0	230805	46229	230477	47524	230432	50643	230350	230351	51338	17	37738	45045	37741	45422	45261	230483	34286	230494
60306	Zaghouan-Tunisia	Escherichia marmotae	Unknown	blaCTX-M-14	−	6996	6995	6995	227106	221597	228836	228829	244819	235403	205253	7063	216141	235302	231151	208614	208614	230804	221607	6996	6993	6996	6996	0	202818	230805	0	232813	7066	216141	7063	223052	6998	6998	226677	230795	232502	205065	232500	208466	206027	7064	229548	7064
60307	Zaghouan-Tunisia	Escherichia coli	174	−	blaCMY-2	232402	232397	232400	44849	43696	50161	50159	86523	53049	47876	232522	50731	57284	47142	48681	48681	46229	43701	232387	232263	232402	232372	232809	46918	46229	232813	0	232518	50735	232470	53907	232364	232365	54405	46229	47043	47748	47040	48805	47970	232523	45971	232534
60309	Zaghouan-Tunisia	Escherichia marmotae	133	−	blaCMY-2	198	195	195	226803	221175	228572	228564	244521	235002	204885	5	215819	235026	230857	208275	208275	230476	221185	196	198	198	197	7066	202463	230477	7066	232518	0	215819	5	222763	204	204	226375	230469	232148	204688	232143	208122	205706	4	229180	4
60310	Zaghouan-Tunisia	Escherichia coli	Unknown	−	blaCMY-2	215891	215879	215889	47291	46169	55057	55057	81941	53651	11080	215833	0	35536	50468	10185	10185	47525	46174	215877	215745	215891	215858	216137	10314	47524	216141	50735	215819	0	215783	24077	215841	215842	24179	47521	48258	11034	48261	9875	10968	215834	48191	215834
60311	Zaghouan-Tunisia	Escherichia marmotae	133	−	blaCMY-2	193	192	192	226758	221131	228523	228515	244477	234952	204852	0	215783	234979	230811	208241	208241	230431	221141	195	193	193	193	7063	202427	230432	7063	232470	5	215783	0	222715	203	203	226326	230424	232102	204653	232097	208086	205670	3	229146	3
60312	Zaghouan-Tunisia	Escherichia coli	1598	blaCTX-M-15	−	222662	222657	222660	50363	49118	58035	58035	86521	56889	23176	222765	24074	35402	53288	23407	23408	50643	49125	222648	222524	222662	222634	223052	22877	50643	223052	53907	222763	24077	222715	0	222618	222619	20919	50643	51481	23482	51482	23023	23372	222766	51297	222778
60313	Gabès-Tunisia	Escherichia marmotae	133	blaCTX-M-14	−	42	39	39	226638	221049	228414	228406	244394	234854	204962	203	215841	234878	230668	208320	208320	230349	221059	40	42	42	42	6998	202525	230350	6998	232364	204	215841	203	222618	0	0	226233	230342	232011	204748	232006	208171	205767	202	229105	202
60314	Bizerte- Tunisia	Escherichia marmotae	133	blaCTX-M-14	blaCMY-2	42	39	39	226639	221050	228415	228407	244395	234855	204963	203	215842	234879	230669	208321	208321	230350	221060	40	42	42	42	6998	202526	230351	6998	232365	204	215842	203	222619	0	0	226234	230343	232012	204749	232007	208172	205768	202	229106	202
60315	Zaghouan-Tunisia	Escherichia coli	206	blaCTX-M-27	−	226278	226274	226277	50907	49628	58584	58584	86956	57207	23146	226377	24177	36699	54076	23602	23602	51338	49635	226265	226140	226279	226251	226677	23004	51338	226677	54405	226375	24179	226326	20919	226233	226234	0	51337	51929	23314	51932	23132	23577	226377	51514	226390
60316	Zaghouan-Tunisia	Escherichia coli	5451	−	blaCMY-62	230377	230371	230375	33238	32422	59597	59595	83728	49365	45042	230474	47516	53897	48143	45654	45654	17	32426	230362	230235	230377	230344	230791	44237	17	230795	46229	230469	47521	230424	50643	230342	230343	51337	0	37737	45042	37740	45422	45259	230475	34287	230486
60317	Zaghouan-Tunisia	Escherichia coli	973	−	blaCMY-2	232056	232050	232054	36180	35106	60001	59998	84835	48783	45750	232152	48254	54865	48932	46171	46171	37738	35111	232041	231911	232056	232024	232498	44840	37738	232502	47043	232148	48258	232102	51481	232011	232012	51929	37737	0	45446	2	46207	45799	232153	37248	232164
60318	Zaghouan-Tunisia	Escherichia coli	2313	−	blaCMY-2	204775	204769	204773	44883	43837	51808	51808	77199	50581	10016	204703	11033	32994	47334	9852	9852	45045	43841	204761	204635	204775	204746	205061	10489	45045	205065	47748	204688	11034	204653	23482	204748	204749	23314	45042	45446	0	45449	10274	9802	204704	45523	204704
60319	Zaghouan-Tunisia	Escherichia coli	973	−	blaCMY-2	232051	232045	232049	36185	35111	60000	59997	84832	48781	45753	232147	48257	54865	48930	46173	46173	37741	35116	232036	231906	232051	232019	232496	44842	37741	232500	47040	232143	48261	232097	51482	232006	232007	51932	37740	2	45449	0	46209	45801	232148	37250	232159
60320	Zaghouan-Tunisia	Escherichia coli	1001	−	blaCMY-2	208215	208208	208213	45604	44544	52800	52800	78522	51183	10006	208137	9874	33985	48259	9728	9728	45422	44551	208201	208075	208215	208185	208462	9949	45422	208466	48805	208122	9875	208086	23023	208171	208172	23132	45422	46207	10274	46209	0	10229	208138	45922	208138
60321	Zaghouan-Tunisia	Escherichia coli	2144	−	blaCMY-2	205794	205788	205792	45082	44059	52327	52327	77718	50909	9641	205720	10965	33437	47829	10164	10164	45261	44064	205780	205653	205794	205766	206023	10568	45261	206027	47970	205706	10968	205670	23372	205767	205768	23577	45259	45799	9802	45801	10229	0	205721	45640	205721
60326	Zaghouan-Tunisia	Escherichia marmotae	133	−	blaCMY-2	196	193	193	226808	221181	228578	228570	244529	235006	204903	3	215834	235031	230862	208292	208292	230482	221191	194	196	196	196	7064	202479	230483	7064	232523	4	215834	3	222766	202	202	226377	230475	232153	204704	232148	208138	205721	0	229196	3
60327	Zaghouan-Tunisia	Escherichia coli	8371	−	blaCMY-2	229149	229144	229147	32697	31946	59095	59093	83329	48628	45519	229195	48187	54112	47504	46099	46099	34286	31952	229134	229009	229149	229119	229544	44692	34286	229548	45971	229180	48191	229146	51297	229105	229106	51514	34287	37248	45523	37250	45922	45640	229196	0	229196
60329	Zaghouan-Tunisia	Escherichia marmotae	133	−	blaCMY-2	196	193	193	226819	221192	228589	228581	244541	235017	204903	3	215834	235042	230874	208292	208292	230493	221202	194	196	196	196	7064	202479	230494	7064	232534	4	215834	3	222778	202	202	226390	230486	232164	204704	232159	208138	205721	3	229196	0
ST133 - Gabès
ST133 - Gabès 60313 / Bizerte
ST133 Zaghouan
Same ST differing by >10 SNPs
