# Supplementary material for: Molecular characterization of highly prevalent Escherichia coli and Escherichia marmotae resistant to extended-spectrum cephalosporins in European starlings (Sturnus vulgaris) in Tunisia
Source: Microbiol Spectr. 2023 Sep 29;11(5):e02220-23. doi: 10.1128/spectrum.02220-23 (PMC10581222; doi:10.1128/spectrum.02220-23)
Supplement: Table S3 — Quality controls of all E. coli and E. marmotae data. [file spectrum.02220-23-s0004.xlsx]

## Sheet: Feuil1
Table S3: Quality controls of all E. coli and E. marmotae data
Strain	Infobacter	fastQC		Quast			Coverage (X)
		Total Sequences_R1	Total Sequences_R2	Total length	No. of contigs	N50
E31	60277	8883463	8883463	5235248	140	220699	512
E35	60278	8288672	8288672	5211689	117	220756	480
E37	60279	8257982	8257982	5211470	114	276108	479
E83R	60280	7879081	7879081	5638505	178	108381	422
E94R	60282	8847310	8847310	5467349	198	134889	489
E118	60283	4795039	4795039	5292236	87	157503	274
E119	60284	6343554	6343554	5373396	85	164576	357
E183	60285	6920654	6920654	4918866	46	361538	425
E186	60286	7418824	7418824	4964036	48	356073	451
E188R	60287	5987983	5987983	4861944	61	218804	372
E191R	60288	7639637	7639637	5219156	159	179125	442
E192	60289	7380731	7380731	5047703	84	135060	442
E205 A	60290	7491575	7491575	4980404	38	347089	454
E205 B	60291	6110169	6110169	5012888	70	299336	368
E212R	60292	7746183	7746183	4886391	132	170558	479
E219	60293	7027048	7027048	4872547	79	170823	436
E224	60294	7004410	7004410	5095087	50	351754	415
E29	60295	7437371	7437371	5469273	181	135192	411
E59 A	60297	7618904	7618904	5230055	144	182307	440
E71	60299	6566302	6566302	5196633	147	182397	382
E83B	60300	7483286	7483286	5229936	146	199342	432
E95 A	60301	7387059	7387059	5231355	144	220790	426
E177	60303	5029087	5029087	5123436	122	139341	296
E178	60304	8791959	8791959	4904615	122	148715	541
E182	60305	9646594	9646594	4999137	44	351753	583
E197	60306	7666059	7666059	5123659	116	142300	452
E204 A	60307	7538092	7538092	4985198	155	172585	457
E207	60309	7017726	7017726	5218692	154	220671	406
E210	60310	8870044	8870044	4832394	79	135143	554
E214	60311	6768089	6768089	5259291	157	181825	389
E216	60312	7189086	7189086	5017004	249	67207	433
E96	60313	7370418	7370418	5214464	86	232781	427
E115	60314	7127756	7127756	5273538	104	188438	408
E176	60315	7622376	7622376	4711610	143	79533	489
E179	60316	6992965	6992965	5044015	43	317128	419
E187	60317	9074166	9074166	4885341	72	205942	561
E193	60318	10427417	10427417	4778558	72	227938	659
E209	60319	5821058	5821058	4885086	67	212497	360
E213	60320	8386280	8386280	4870340	121	173864	520
E218	60321	7168652	7168652	4781021	66	190104	453
E181	60326	7288978	7288978	5224226	159	181920	421
E196 A	60327	8114576	8114576	5301848	117	193422	462
E201	60329	10014821	10014821	5220318	161	179226	579
